# Supplementary material for: Heritability and evolvability of morphological traits of Savannah sparrows (Passerculus sandwichensis) breeding in agricultural grasslands
Source: PLoS One. 2019 Jan 14;14(1):e0210472. doi: 10.1371/journal.pone.0210472 (PMC6331091; doi:10.1371/journal.pone.0210472)
Supplement: S1 Data — (XLSX) [file pone.0210472.s002.xlsx]

## Sheet: All Data
Bird	Ped ID	Sex	Date Captured	Mother	Month	Day	Year	Julian Date	R WING	R TARSUS	BILL LENGTH	BILL DEPTH	BILL WIDTH	WEIGHT
166191622	1	M			5	1	2002		69	20.42	8.24	5.4	4.86	18.2
166191631	2	M			5	1	2002	121	68.5	19.95	7.82	5.15	4.16	17.1
166191632	3	M			5	1	2002		69.5	21.06	8.39	5.49	4.84	19.5
166191636	4	F			5	1	2002	121	69.5	21.06	8.39	5.49	4.84	19.5
166191639	5	F			5	1	2002	121	67	19.6	7.97	5.21	4.62	16.8
166191653	6	M			5	1	2002		69	20.96	8.08	4.75	4.35	17.9
166191657	7	M			5	2	2002	122	65.5	20.43	7.33	5.1	4.45	17.8
166191665	8	F			5	2	2002	122	64	20.84	7.8	5.19	4.28	16.2
166191666	9	F			5	2	2002	122	65.5	19.77	8.49	5.18	4.18	18.1
166191674	10	M			5	2	2002		67	20.18	9.08	5.69	4.55	18.5
166191680	11	M			5	2	2002		68.5	20.13	7.21	5.04	3.83	19.7
166191687	12	F			6	4	2002	155	62.5	19.27	7.83	5.11	4.14	17.5
166191806	13	F			6	2	2002	153	65	19.75	7.99	5.12	4.03	16
166191809	14	F			6	2	2002	153	63	19.36	7.23	5	4.23	15.9
166191848	15	M			7	2	2002	183	69.5	20.41	8.14	5.43	4.17	18.3
166191849	16	F			7	2	2002	183	64.5	20.84	7.79	5.32	4.38	16.8
166191065	17	F	2004-05-12	1	5	12	2004	133	63.5	19.43	7.53	5.13	4.3	20.2
166191068	18	M	2005-06-30	2	6	30	2005	181	73	20.2	7.77	5.75	4.53	18
166191082	19	M	2005-06-21	3	6	21	2005	172	70	21.18	8.09	5.28	4.23
166191804	20	F	2003-05-11	4	5	11	2003	131	63.5	19.57	7.37	5.32	4.33	15.6
166191811	21	F	2003-05-30	5	5	30	2003	150	64.75	19.64	7.25	5.5	4.4	18.2
166191815	22	F	2003-06-24	6	6	24	2003	175	62	20.06	7.72	5.63	4.37	17.7
166191837	23	M	2003-06-13	7	6	13	2003	164	67.5	21.13	7.81	5.44	4.39	18.7
166191863	24	M	2006-05-26	8	5	26	2006	146	68.75	20.33	7.62	5.12	3.92	19.8
166191071	25	F			6	1	2002	152	65	20.92	8.46	5.38	4.3	18.6
166191605	26	F			5	11	2004	132	66.5	20.03	8.54	5.38	4.46	15.5
166191647	27	M			5	1	2002	121	69	21.53	8.22	5.47	4.64	21.6
166191654	28	M			5	1	2002		69	19.13	8.38	4.98	4.59	17
166191850	29	F			7	2	2002	183	64	20.18	7.58	5.14	4.08	15.6
166191855	30	M			7	3	2002		63.5	20.01	8.04	5.36	4.34	16.5
166191921	31	M			5	11	2003		65.5	21.38	8.3	5.2	4.37	19
166191939	32	M			5	12	2003		67.5	21.01	8.02	5.48	4.53	19
166191951	33	M			5	15	2003	135	67.25	20.76	8.04	5.38	4.69	18.6
166191953	34	F			5	21	2003	141	68	20.05	7.8	5.34	4.36	21.3
166191956	35	F			5	23	2003	143	67.25	20.64	8.36	5.56	4.44	17.3
166191959	36	F			5	27	2003	147	65	21.26	7.77	4.82	4.17	17.9
166191963	37	F			5	28	2003	148	62	19.82	8.01	5.18	4.46	.
166192111	38	F			6	20	2003	171	62.5	20.59	7.6	5.16	4.5	.	.
166192163	39	F			7	6	2003	187	62.5	19.53	7.62	5.1	4.29	17.9
166192164	40	M			7	6	2003		69	19.82	8.1	5.49	4.69	19
166191972	41	M	2005-06-28	19	6	28	2005	179	68.5	.	.	.	.	17.8
166191993	42	M	2004-05-05	20	5	5	2004	126	66	20.48	7.88	5.07	4.46	18.8
166191999	43	M	2005-07-11	21	7	11	2005	192	69	20.22	8.33	5.21	3.93	.
166192110	44	F	2005-06-24	22	6	24	2005	175	66	20.11	7.82	5.52	4.39	18.5
166192125	45	M	2005-07-08	23	7	8	2005	189	68.5	20.49	8.07	5.53	4.21	.
166192133	46	M	2005-06-30	24	6	30	2005	181	71	21.67	8.14	5.27	4.18	18.3
166192179	47	M	2005-06-12	25	6	12	2005	163	.	.	.	.	.
166192211	48	M	2006-05-25	26	5	25	2006	145	69.5	19.64	7.99	5.06	4.44	18.6
166192307	49	F	2005-05-25	27	5	25	2005	145	65	19.01	7.08	4.96	3.63	18.9
166191686	50	F			6	3	2002	154	64.5	20	7.79	5.09	3.94	15.4
166191900	51	M			5	9	2003		68.5	20.42	8.38	5.32	4.36	18.3
166191920	52	M			5	11	2003	131	69	20.7	7.96	5.32	4.55	19
166191967	53	F			5	31	2003	151	68	20.69	8.08	5.03	5.5	18.8
166192201	54	F			6	3	2003	154	63.25	20.22	7.8	5.68	4.34	16.3
166192318	55	M			5	31	2004	152	66	20.29	7.61	5.4	4.21	16.4
166192329	56	M			6	4	2004		71	21.06	8.11	5.63	4.32	18.5
188112036	57	F			6	15	2004	167	63.75	19.31	7.98	5.16	4.44	16.4
188112098	58	F			7	2	2004	184	63.5	19.75	8.27	5.28	4.25	18.1
188112215	59	M			5	11	2004	132	69.5	19.81	7.82	5.3	4.35	18.7
188112217	60	M			5	11	2004	132	66.5	20.75	7.77	5.2	4.22	19.5
188112286	61	F			6	2	2004	154	65	20.96	7.72	5.1	4.18	17.1
166192346	62	M	2005-05-11	39	5	11	2005	131	66.5	20.89	7.7	5.34	4.29	18.5
166192348	63	M	2005-05-10	39	5	10	2005	130	66.5	20.17	7.62	4.98	4.48	17.8
166192357	64	M	2005-07-08	25	7	8	2005	189	67	22.06	8.22	5.24	4.14	18
166192391	65	M	2006-06-09	40	6	9	2006	160	.	.	7.99	5.1	3.93	17.7
188112066	66	M	2005-06-13	41	6	13	2005	164	69	20.43	8.06	5.34	4.37	19.1
188112105	67	F	2005-05-10	24	5	10	2005	130	64.5	20.38	7.51	5.21	4.58	18.9
188112106	68	F	2005-05-22	24	5	22	2005	142	64	20.66	8.12	5.2	4.61	17.7
188112254	69	M			5	25	2004		69.25	20.39	7.89	5.74	4.74	20.5
188112267	70	M	2006-07-09	42	7	9	2006	190	71.5	21.49	8.44	5.56	4.31	20
188112303	71	F	2005-06-15	43	6	15	2005	166	63.5	19.67	7.98	5.19	3.8	15.7
188112311	72	M		44	6	2	2006	153	67	22.03	7.47	.	.	18.4
188112155	73	M			5	12	2005		66.5	20.74	8.7	5.39	4.67	16.9
188112226	74	F			5	12	2004	133	64	20.14	7.15	4.88	4.59	16.6
188112356	75	F			6	7	2005	158	64.5	20.66	8.22	5.25	4.27	18
188113425	76	F			5	8	2006	128	64	20.38	7.48	5.03	4.36	15.8
166192807	77	F	2006-07-10	60	7	10	2006	191	62	19.11	7.92	5.08	4.22	17.8
188112193	78	M	2006-07-15	61	7	15	2006	196	.	.	.	.	.	16.3
188112392	79	M	2006-05-08	62	5	8	2006	128	68	21.79	7.6	5.35	4.34	18.1
188113478	80	M	2006-05-09	38	5	9	2006	129	69.5	19.97	7.59	5.03	4.15	21.2																															1		1
166192144	81	M			7	3	2003	184	69	21.14	8.54	5.72	4.28	20
188112135	82	F			5	10	2005	130	64.5	20.68	7.57	5.18	4.27	20.8
188112162	83	M			5	21	2005		67	21.06	8.44	5.37	4.38	20.4
188112621	84	M			6	12	2006	163	68.5	19.98	8.31	5.13	4.13	17.4
188112622	85	F			6	12	2006	163	64.5	20.84	7.96	5.29	4.13	15.7
188113479	86	F			5	8	2006	128	65.25	18.83	7.66	5.31	4.39	15.1
188113480	87	M			5	8	2006	128	63.5	19.97	7.72	5.57	4.37	17.7
188113481	88	M			5	8	2006		70.5	21.44	7.78	5.28	3.93	18.4
188112643	89	M	2007-05-15	67	5	15	2007	135	66.5	20.3	7.9	5.45	4.22	18.8
188112651	90	F	2007-06-19	62	6	19	2007	170	65.5	20.56	8.4	5.2	4.49	17.7
188113006	91	M	2007-07-10	68	7	10	2007	191	68.5	21.15	8.32	5.28	4.32	18.7
188113028	92	F	2007-07-04	69	7	4	2007	185	64	20.54	7.76	4.78	3.81	17.5
188112150	93	M			5	11	2005		69.5	20.46	7.69	5.21	4.25	18.9
188112224	94	F			5	12	2004	133	64.25	20.19	7.37	5.55	4.49	17.6
188112638	95	M			6	19	2006	170	64.5	20.35	8.56	5.33	4.38	18.9
188112645	96	M			6	23	2006	174	68.5	20.89	8.03	5.69	4.48	18.5
188112646	97	F			6	23	2006	174	67	21.48	7.61	5.41	4.19	19.3
188113061	98	F	2007-05-15		5	15	2007	135	64	20.4	7.31	5.25	4.15	18.9
188113085	99	M			5	24	2007		70.5	21.32	8.38	5.5	4.46	19.5
188113168	100	M			6	21	2007	172	69.5	21.91	8.43	5.27	4.29	18.1
188113215	101	M			7	4	2007		69.5	19.87	8.14	5.05	4.21	17.1
188113240	102	M			7	17	2007		66	20.63	7.8	5.37	4.23	18
188113241	103	F			7	17	2007	197	65.5	20.38	7.33	5.02	4.11	16.8
188113403	104	F			6	3	2007	154	66	.	.	.	.	16.3
188113125	105	F	2008-06-18	69	6	18	2008	170	64.5	21.15	7.63	5.19	4.43	15.1
188113188	106	F	2008-05-16	77	5	16	2008	137	64.75	21.29	8.5	5.28	4.48	20.3
188113189	107	M	2008-06-14	74	6	14	2008	166	67.5	21.44	8.61	5.26	4.54	19.2
188113239	108	F	2008-06-05	74	6	5	2008	157	66.5	20.46	8.3	5.46	4.42	17.4
188113253	109	F	2008-06-17	78	6	17	2008	169	64.5	20.66	8.16	5.32	4.26	17.6
188113255	110	F	2008-05-21	76	5	21	2008	142	62	19.96	7.31	5.17	4.27	16.5
188113258	111	F	2008-07-01	79	7	1	2008	183	64	20.17	7.74	5.4	4.02	17.6
188113267	112	M	2008-05-12	80	5	12	2008	133	66.5	20.73	8.08	5.17	4.4	18.6
188113284	113	F	2008-06-10	68	6	10	2008	162	63.5	20.14	8.13	4.69	4	17.5
188113289	114	M	2008-05-13	81	5	13	2008	134	69.5	20.86	7.82	5.6	4.06	20.6
188112309	115	F			7	9	2004	191	62.5	20.38	7.62	5.11	4.19	16.5
188113060	116	F			5	14	2007	134	64.5	19.58	8.3	5.08	4.37	18.6
188113072	117	F			5	15	2007	135	65.5	20.57	7.75	5.23	4.27	19.3
188113489	118	F			5	9	2006	129	68	20.14	7.93	5.45	4.31	17.5
188113490	119	M			5	9	2006	129	69	20.97	7.62	5.37	4.38	19.2
232154005	120	M			5	12	2008	133	67	20.09	7.5	5.28	4.45	18.7
232154017	121	M			5	13	2008		67	20.71	8.34	5.34	4.31	20.2
232154056	122	M			5	28	2008		72	21.74	8.4	5.31	4.14	21
232154057	123	F			5	29	2008	150	65.75	21.02	8.41	5.26	4.07	19.9
232154085	124	M			6	2	2008		70	20.13	8.9	5.45	4.27	18.5
232154105	125	M			6	9	2008	161	66.5	20.34	8.6	5.2	4.38	14.9
232154106	126	F			6	9	2008	161	64	19.85	8.17	5.55	4.2	19.6
232154173	127	F			6	27	2008	179	65.5	20.23	8.37	5.34	4.09	17.4
232154174	128	M			6	27	2008		66.25	20.64	8.14	5.36	4.6	16.4
232154086	129	M	2009-05-18	94	5	18	2009	138	66	21.11	8.32	5.22	4.28	20.5
232154098	130	M	2009-05-23		5	23	2009	143	66.5	20.95	8.36	4.8	4.34	19.2
232154114	131	M	2009-06-26	95	6	26	2009	177	65	20.35	8.16	5.31	4.25	17.6
232154139	132	M	2010-06-14	96	6	14	2010	165	70	21.07	8.25	5.36	4.67	18.8
232154140	133	M	2009-06-15	96	6	15	2009	166	68.5	20.88	8.11	5.39	4.5	19.6
232154144	134	M	2009-07-06	97	7	6	2009	187	67	21.72	8.34	5.34	4.65	18.5
232154188	135	F	2009-05-18		5	18	2009	138	62	20.09	8.1	5.15	4.67	17.8
232154203	136	F	2009-05-21	98	5	21	2009	141	66	20.01	8.12	5.21	4.03	18.1
232154226	137	M	2011-05-16	99	5	16	2011	136	69	19.93	8.1	4.89	4.47	18.4
232154229	138	F	2010-06-09	100	6	9	2010	160	.
188113084	139	F			5	23	2007	143	66	21.07	7.92	5.09	4.45	20.2
232154002	140	F			5	12	2008	133	63.25	18.83	7.71	5.33	4.3	16.4
232154013	141	F			5	13	2008	134	65	19.82	7.66	5.35	4.21	18.2
232154259	142	M			5	18	2009		69.5	20.99	7.94	5.36	4.44	21.2
232154264	143	M			5	18	2009		65.5	21.03	8.06	5.16	3.98	18.3
232154276	144	F			5	20	2009	140	64.5	20.01	7.06	4.98	4.04	19.1
232156010	145	F			5	25	2009	145	63	20.1	7.4	5.17	4.51	19.6
232156015	146	M			6	1	2009	152	68	20.39	8.88	5.43	4.53	20
232156056	147	F			6	15	2009	166	61.5	19.94	7.78	5.1	4.54	17.9
232156059	148	M			6	16	2009	167	69.5	19.68	8.23	5.78	4.85	20.4
232156080	149	F			6	22	2009	173	62.5	19.63	7.9	5.39	4.57	17.8
232156020	150	M	2010-06-09	113	6	9	2010	160	66.5	20.35	8.27	5.41	4.42	19
232156074	151	M	2010-05-17	114	5	17	2010	137	67.5	21.25	9.01	5.75	4.14	19.6
232156110	152	M	2010-06-09	115	6	9	2010	160	66.5	20.33	8.09	5.5	4.25	18.9
232156134	153	F	2010-05-24	116	5	24	2010	144	62.5	20.31	7.92	5.26	4.41	17
232156135	154	M	2010-06-09	116	6	9	2010	160	65.75	20.7	8.03	5.53	4.37	18.3
232156136	155	M	2010-06-08		6	8	2010	159	68	20.13	7.72	4.99	4.3	17.1
232156178	156	F	2012-05-22	113	5	22	2012	143	62.75	20.06	8.33	5.59	4.46	19.1
232156185	157	M	2010-06-14	117	6	14	2010	165	65.5	20.06	8.24	5.33	4.37	17.6
232156197	158	M	2014-06-04	99	6	4	2014	155	68	20.42	8.18	5.53	3.98	19.3
232156205	159	M	2010-06-09	76	6	9	2010	160	68.5	20.3	8.25	5.23	4.24	18.6
232156227	160	M	2010-05-19	118	5	19	2010	139	68	20.17	8.34	5.07	4.58	18.5
232156231	161	M	2010-06-09	119	6	9	2010	160	67.5	19.7	8.03	5.6	4.68	17.6
232154001	162	M			5	12	2008		68.5	20.52	8.46	5.26	4.13	19.8
232154263	163	M			5	18	2009		67.25	20.08	8.09	5.1	4.43	18.7
232154266	164	M			5	18	2009	138	67.5	20.2	7.84	5.07	4.17	16.7
232154271	165	M			5	20	2009		65.5	20.12	7.96	5.43	4.18	18.5
232154272	166	M			5	20	2009	140	69	20.34	8.53	5.31	4.59	17.8
232154280	167	M			5	21	2009		67.5	20.82	7.66	5.27	4.57	18.1
232154282	168	F			5	21	2009	141	65	20.57	7.67	5.14	4.21	18.6
232154285	169	M			5	21	2009		69	21.13	8.1	5.22	4.65	19.5
232154309	170	F			6	9	2010	160	67.75	20.25	7.95	4.99	4.19	17.8
232154313	171	F			6	9	2010	160	67	20.57	7.94		4.21	17.3
232154315	172	M			6	9	2010		66.5	20.73	8.18	5.44	4.46	27.7
232154334	173	M			6	14	2010		65.5	21.37	8.05	5.1	4.26	18.5
232154355	174	F			6	14	2010	165						14.3
232156012	175	F			5	26	2009	146	61.25	20.45	8.26	4.92	4.24	19.1
232156040	176	F			6	6	2009	157	63	20.23	7.35	5.14	4.77	18.1
232156054	177	M			6	14	2009	165	66.75	20.33	7.54	4.89	4.26	18.2
232156081	178	F			6	22	2009	173	65.75	20.54	7.76	5.11	4.24	16.2
232156263	179	M			5	18	2010	138	67.5	19.2	7.66	5.36	4.12	17.1
232156275	180	F			5	28	2010	147	63.75	20.01	7.91	5.12	4.14	17.2
232156280	181	M			5	29	2010	149	67.5	20.12	8.08	5.46	4.62	18.1
232156288	182	F			5	31	2010	151	63.5	19.97	7.08	5.21	3.56	19.3
232156289	183	F			5	31	2010	151	63	20.02	7.76	5.29	3.93	19
232156413	184	F			6	15	2010	166	65	21.32	7.59	5.23	4.28	18
232154320	185	M	2011-05-17	135	5	17	2011	137	66.5	19.84	7.76	4.92	4.31	17.5
232154342	186	F	2011-07-05	136	7	5	2011	186	61	21.5				18.3
232154375	187	M	2014-06-23	137	6	23	2014	174	69	21.89	8.42	5.61	5.02	19.5
232154390	188	F	2011-05-17	138	5	17	2011	137	61.75	19.71	8.55	5.2	4.4	14.25
232154391	189	F		139	5	25	2012	146	63.75					17.8
232154392	190	M	2013-07-11	139	7	11	2013	192	68	20.73	8.47	5.64	4.58	18.4
232156277	191	F	2012-06-01	140	6	1	2012	153	65					21.8
232156415	192	M	2011-06-04	141	6	4	2011	155	67					19
232156422	193	F	2011-07-11		7	11	2011	192	64					18.7
232156432	194	F	2011-05-19	142	5	19	2011	139	65	21.18	7.86	5.15	4.68	20
232156437	195	M	2013-05-21	143	5	21	2013	141	70	20.98	7.66	5.33	4.46	19.2
232156440	196	F	2011-07-06	143	7	6	2011	187	62					15.9
232156444	197	F	2014-07-05	144	7	5	2014	186	63	21.51	7.71	5.44	4.86	21.1
232156458	198	M	2011-06-30	68	6	30	2011	181	65	19.66	8.29	5.22	4.43	17
232156464	199	M	2011-06-30	145	6	30	2011	181	65.5	20.16	7.52	4.91	3.99	16
232156471	200	M	2014-06-01		6	1	2014	152	65	19.02	8.52	5.48	3.81	19
232154602	201	M			5	16	2011		68	20.96	7.82	5.11	4.54	17.2
232154603	202	M			5	16	2011		71	21.01	7.73	5.12	4.41	19.1
232154643	203	F			5	26	2011	146	65.5	20.5	8.48	4.97	4.16	18.1
232156271	204	M			5	24	2010	144	68	20.78	7.8	5.21	4.37	18.7
232154648	205	M	2013-06-18	138	6	18	2013	169	69	20.79	8.2	5.15	4.34	19
232154662	206	M	2012-05-22	168	5	22	2012	143	65	20.54	7.65	5.02	3.87	14.8
232154737	207	M	2012-05-15	156	5	15	2012	136	65.25	20.15	7.97	5.4	4.25	18.6
232154337	208	F			6	14	2010	165	63.75	20.46	7.76	5.28	4.04	17.5
232154617	209	F			5	18	2011	138	63.75	20.68	7.43	4.97	4.1	16.4
232154621	210	M			5	19	2011	139	69.5	21.26	7.83	5.47	4.49	18.4
232154764	211	M			5	18	2012		70.5	20.64	7.74	5.69	4.57	20.5
232154771	212	F			5	18	2012	139	64	20.23	7.6	4.93	4.31	19.6
232154772	213	F			5	18	2012	139	66	19.34	7.71	4.98	4.23	18.8
232154773	214	M			5	18	2012		71.5	21.33	8.65	5.62	4.48	19.7
232156441	215	M			7	2	2010		66	20.93	8.19	5.48	4.39	18
232154410	216	M	2014-06-16	138	6	16	2014	167	68	19.93	8.66	5.69	4.41	18.7
232154413	217	F	2013-06-18	141	6	18	2013	169	64.5	20.22	8.12	4.75	4.33	16.6
232154434	218	M	2013-07-04	173	7	4	2013	185	65	19.63	8.46	5.54	4.34	17
232154456	219	M	2013-05-18	174	5	18	2013	138	71	21.53	8.59	5.32	4.66	19.1
232154458	220	M	2013-05-17	174	5	17	2013	137	69.5	21.65	8.85	5.43	5.07	20.7
232154480	221	F	2013-06-28		6	28	2013	179	61	19.81	8.37	5.6	4.37	17.7
232154487	222	F	2013-06-21	175	6	21	2013	172	63.5	21.75	7.92	5.04	3.94	19.2
232154922	223	M	2013-07-11	176	7	11	2013	192	66	21.1	8.92	5.67	4.6	19.4
232154633	224	F			5	24	2011	144	62.5	19.72	7.95	4.8	4.06	19.5
232154529	225	F	2014-05-19	186	5	19	2014	139	62	21.12	7.56	5.01	3.81	18.2

## Sheet: Wing
Bird	Sex	Wing
1	2	69
2	2	68.5
3	2	69.5
4	1	69.5
5	1	67
6	2	69
7	2	65.5
8	1	64
9	1	65.5
10	2	67
11	2	68.5
12	1	62.5
13	1	65
14	1	63
15	2	69.5
16	1	64.5
17	1	63.5
18	2	73
19	2	70
20	1	63.5
21	1	64.75
22	1	62
23	2	67.5
24	2	68.75
25	1	65
26	1	66.5
27	2	69
28	2	69
29	1	64
30	2	63.5
31	2	65.5
32	2	67.5
33	2	67.25
34	1	68
35	1	67.25
36	1	65
37	1	62
38	1	62.5
39	1	62.5
40	2	69
41	2	68.5
42	2	66
43	2	69
44	1	66
45	2	68.5
46	2	71
48	2	69.5
49	1	65
50	1	64.5
51	2	68.5
52	2	69
53	1	68
54	1	63.25
55	2	66
56	2	71
57	1	63.75
58	1	63.5
59	2	69.5
60	2	66.5
61	1	65
62	2	66.5
63	2	66.5
64	2	67
66	2	69
67	1	64.5
68	1	64
69	2	69.25
70	2	71.5
71	1	63.5
72	2	67
73	2	66.5
74	1	64
75	1	64.5
76	1	64
77	1	62
79	2	68
80	2	69.5
81	2	69
82	1	64.5
83	2	67
84	2	68.5
85	1	64.5
86	1	65.25
87	2	63.5
88	2	70.5
89	2	66.5
90	1	65.5
91	2	68.5
92	1	64
93	2	69.5
94	1	64.25
95	2	64.5
96	2	68.5
97	1	67
98	1	64
99	2	70.5
100	2	69.5
101	2	69.5
102	2	66
103	1	65.5
104	1	66
105	1	64.5
106	1	64.75
107	2	67.5
108	1	66.5
109	1	64.5
110	1	62
111	1	64
112	2	66.5
113	1	63.5
114	2	69.5
115	1	62.5
116	1	64.5
117	1	65.5
118	1	68
119	2	69
120	2	67
121	2	67
122	2	72
123	1	65.75
124	2	70
125	2	66.5
126	1	64
127	1	65.5
128	2	66.25
129	2	66
130	2	66.5
131	2	65
132	2	70
133	2	68.5
134	2	67
135	1	62
136	1	66
137	2	69
139	1	66
140	1	63.25
141	1	65
142	2	69.5
143	2	65.5
144	1	64.5
145	1	63
146	2	68
147	1	61.5
148	2	69.5
149	1	62.5
150	2	66.5
151	2	67.5
152	2	66.5
153	1	62.5
154	2	65.75
155	2	68
156	1	62.75
157	2	65.5
158	2	68
159	2	68.5
160	2	68
161	2	67.5
162	2	68.5
163	2	67.25
164	2	67.5
165	2	65.5
166	2	69
167	2	67.5
168	1	65
169	2	69
170	1	67.75
171	1	67
172	2	66.5
173	2	65.5
175	1	61.25
176	1	63
177	2	66.75
178	1	65.75
179	2	67.5
180	1	63.75
181	2	67.5
182	1	63.5
183	1	63
184	1	65
185	2	66.5
186	1	61
187	2	69
188	1	61.75
189	1	63.75
190	2	68
191	1	65
192	2	67
193	1	64
194	1	65
195	2	70
196	1	62
197	1	63
198	2	65
199	2	65.5
200	2	65
201	2	68
202	2	71
203	1	65.5
204	2	68
205	2	69
206	2	65
207	2	65.25
208	1	63.75
209	1	63.75
210	2	69.5
211	2	70.5
212	1	64
213	1	66
214	2	71.5
215	2	66
216	2	68
217	1	64.5
218	2	65
219	2	71
220	2	69.5
221	1	61
222	1	63.5
223	2	66
224	1	62.5
225	1	62

## Sheet: Tarsus
Bird	Sex	Tarsus
1	2	20.42
2	2	19.95
3	2	21.06
4	1	21.06
5	1	19.6
6	2	20.96
7	2	20.43
8	1	20.84
9	1	19.77
10	2	20.18
11	2	20.13
12	1	19.27
13	1	19.75
14	1	19.36
15	2	20.41
16	1	20.84
17	1	19.43
18	2	20.2
19	2	21.18
20	1	19.57
21	1	19.64
22	1	20.06
23	2	21.13
24	2	20.33
25	1	20.92
26	1	20.03
27	2	21.53
28	2	19.13
29	1	20.18
30	2	20.01
31	2	21.38
32	2	21.01
33	2	20.76
34	1	20.05
35	1	20.64
36	1	21.26
37	1	19.82
38	1	20.59
39	1	19.53
40	2	19.82
42	2	20.48
43	2	20.22
44	1	20.11
45	2	20.49
46	2	21.67
48	2	19.64
49	1	19.01
50	1	20
51	2	20.42
52	2	20.7
53	1	20.69
54	1	20.22
55	2	20.29
56	2	21.06
57	1	19.31
58	1	19.75
59	2	19.81
60	2	20.75
61	1	20.96
62	2	20.89
63	2	20.17
64	2	22.06
66	2	20.43
67	1	20.38
68	1	20.66
69	2	20.39
70	2	21.49
71	1	19.67
72	2	22.03
73	2	20.74
74	1	20.14
75	1	20.66
76	1	20.38
77	1	19.11
79	2	21.79
80	2	19.97
81	2	21.14
82	1	20.68
83	2	21.06
84	2	19.98
85	1	20.84
86	1	18.83
87	2	19.97
88	2	21.44
89	2	20.3
90	1	20.56
91	2	21.15
92	1	20.54
93	2	20.46
94	1	20.19
95	2	20.35
96	2	20.89
97	1	21.48
98	1	20.4
99	2	21.32
100	2	21.91
101	2	19.87
102	2	20.63
103	1	20.38
105	1	21.15
106	1	21.29
107	2	21.44
108	1	20.46
109	1	20.66
110	1	19.96
111	1	20.17
112	2	20.73
113	1	20.14
114	2	20.86
115	1	20.38
116	1	19.58
117	1	20.57
118	1	20.14
119	2	20.97
120	2	20.09
121	2	20.71
122	2	21.74
123	1	21.02
124	2	20.13
125	2	20.34
126	1	19.85
127	1	20.23
128	2	20.64
129	2	21.11
130	2	20.95
131	2	20.35
132	2	21.07
133	2	20.88
134	2	21.72
135	1	20.09
136	1	20.01
137	2	19.93
139	1	21.07
140	1	18.83
141	1	19.82
142	2	20.99
143	2	21.03
144	1	20.01
145	1	20.1
146	2	20.39
147	1	19.94
148	2	19.68
149	1	19.63
150	2	20.35
151	2	21.25
152	2	20.33
153	1	20.31
154	2	20.7
155	2	20.13
156	1	20.06
157	2	20.06
158	2	20.42
159	2	20.3
160	2	20.17
161	2	19.7
162	2	20.52
163	2	20.08
164	2	20.2
165	2	20.12
166	2	20.34
167	2	20.82
168	1	20.57
169	2	21.13
170	1	20.25
171	1	20.57
172	2	20.73
173	2	21.37
175	1	20.45
176	1	20.23
177	2	20.33
178	1	20.54
179	2	19.2
180	1	20.01
181	2	20.12
182	1	19.97
183	1	20.02
184	1	21.32
185	2	19.84
186	1	21.5
187	2	21.89
188	1	19.71
190	2	20.73
194	1	21.18
195	2	20.98
197	1	21.51
198	2	19.66
199	2	20.16
200	2	19.02
201	2	20.96
202	2	21.01
203	1	20.5
204	2	20.78
205	2	20.79
206	2	20.54
207	2	20.15
208	1	20.46
209	1	20.68
210	2	21.26
211	2	20.64
212	1	20.23
213	1	19.34
214	2	21.33
215	2	20.93
216	2	19.93
217	1	20.22
218	2	19.63
219	2	21.53
220	2	21.65
221	1	19.81
222	1	21.75
223	2	21.1
224	1	19.72
225	1	21.12

## Sheet: Bill Length
Bird	Sex	BLength
1	2	8.24
2	2	7.82
3	2	8.39
4	1	8.39
5	1	7.97
6	2	8.08
7	2	7.33
8	1	7.8
9	1	8.49
10	2	9.08
11	2	7.21
12	1	7.83
13	1	7.99
14	1	7.23
15	2	8.14
16	1	7.79
17	1	7.53
18	2	7.77
19	2	8.09
20	1	7.37
21	1	7.25
22	1	7.72
23	2	7.81
24	2	7.62
25	1	8.46
26	1	8.54
27	2	8.22
28	2	8.38
29	1	7.58
30	2	8.04
31	2	8.3
32	2	8.02
33	2	8.04
34	1	7.8
35	1	8.36
36	1	7.77
37	1	8.01
38	1	7.6
39	1	7.62
40	2	8.1
42	2	7.88
43	2	8.33
44	1	7.82
45	2	8.07
46	2	8.14
48	2	7.99
49	1	7.08
50	1	7.79
51	2	8.38
52	2	7.96
53	1	8.08
54	1	7.8
55	2	7.61
56	2	8.11
57	1	7.98
58	1	8.27
59	2	7.82
60	2	7.77
61	1	7.72
62	2	7.7
63	2	7.62
64	2	8.22
65	2	7.99
66	2	8.06
67	1	7.51
68	1	8.12
69	2	7.89
70	2	8.44
71	1	7.98
72	2	7.47
73	2	8.7
74	1	7.15
75	1	8.22
76	1	7.48
77	1	7.92
79	2	7.6
80	2	7.59
81	2	8.54
82	1	7.57
83	2	8.44
84	2	8.31
85	1	7.96
86	1	7.66
87	2	7.72
88	2	7.78
89	2	7.9
90	1	8.4
91	2	8.32
92	1	7.76
93	2	7.69
94	1	7.37
95	2	8.56
96	2	8.03
97	1	7.61
98	1	7.31
99	2	8.38
100	2	8.43
101	2	8.14
102	2	7.8
103	1	7.33
105	1	7.63
106	1	8.5
107	2	8.61
108	1	8.3
109	1	8.16
110	1	7.31
111	1	7.74
112	2	8.08
113	1	8.13
114	2	7.82
115	1	7.62
116	1	8.3
117	1	7.75
118	1	7.93
119	2	7.62
120	2	7.5
121	2	8.34
122	2	8.4
123	1	8.41
124	2	8.9
125	2	8.6
126	1	8.17
127	1	8.37
128	2	8.14
129	2	8.32
130	2	8.36
131	2	8.16
132	2	8.25
133	2	8.11
134	2	8.34
135	1	8.1
136	1	8.12
137	2	8.1
139	1	7.92
140	1	7.71
141	1	7.66
142	2	7.94
143	2	8.06
144	1	7.06
145	1	7.4
146	2	8.88
147	1	7.78
148	2	8.23
149	1	7.9
150	2	8.27
151	2	9.01
152	2	8.09
153	1	7.92
154	2	8.03
155	2	7.72
156	1	8.33
157	2	8.24
158	2	8.18
159	2	8.25
160	2	8.34
161	2	8.03
162	2	8.46
163	2	8.09
164	2	7.84
165	2	7.96
166	2	8.53
167	2	7.66
168	1	7.67
169	2	8.1
170	1	7.95
171	1	7.94
172	2	8.18
173	2	8.05
175	1	8.26
176	1	7.35
177	2	7.54
178	1	7.76
179	2	7.66
180	1	7.91
181	2	8.08
182	1	7.08
183	1	7.76
184	1	7.59
185	2	7.76
187	2	8.42
188	1	8.55
190	2	8.47
194	1	7.86
195	2	7.66
197	1	7.71
198	2	8.29
199	2	7.52
200	2	8.52
201	2	7.82
202	2	7.73
203	1	8.48
204	2	7.8
205	2	8.2
206	2	7.65
207	2	7.97
208	1	7.76
209	1	7.43
210	2	7.83
211	2	7.74
212	1	7.6
213	1	7.71
214	2	8.65
215	2	8.19
216	2	8.66
217	1	8.12
218	2	8.46
219	2	8.59
220	2	8.85
221	1	8.37
222	1	7.92
223	2	8.92
224	1	7.95
225	1	7.56

## Sheet: Bill Width
Bird	Sex	BWidth
1	2	4.86
2	2	4.16
3	2	4.84
4	1	4.84
5	1	4.62
6	2	4.35
7	2	4.45
8	1	4.28
9	1	4.18
10	2	4.55
11	2	3.83
12	1	4.14
13	1	4.03
14	1	4.23
15	2	4.17
16	1	4.38
17	1	4.3
18	2	4.53
19	2	4.23
20	1	4.33
21	1	4.4
22	1	4.37
23	2	4.39
24	2	3.92
25	1	4.3
26	1	4.46
27	2	4.64
28	2	4.59
29	1	4.08
30	2	4.34
31	2	4.37
32	2	4.53
33	2	4.69
34	1	4.36
35	1	4.44
36	1	4.17
37	1	4.46
38	1	4.5
39	1	4.29
40	2	4.69
42	2	4.46
43	2	3.93
44	1	4.39
45	2	4.21
46	2	4.18
48	2	4.44
49	1	3.63
50	1	3.94
51	2	4.36
52	2	4.55
53	1	5.5
54	1	4.34
55	2	4.21
56	2	4.32
57	1	4.44
58	1	4.25
59	2	4.35
60	2	4.22
61	1	4.18
62	2	4.29
63	2	4.48
64	2	4.14
65	2	3.93
66	2	4.37
67	1	4.58
68	1	4.61
69	2	4.74
70	2	4.31
71	1	3.8
73	2	4.67
74	1	4.59
75	1	4.27
76	1	4.36
77	1	4.22
79	2	4.34
80	2	4.15
81	2	4.28
82	1	4.27
83	2	4.38
84	2	4.13
85	1	4.13
86	1	4.39
87	2	4.37
88	2	3.93
89	2	4.22
90	1	4.49
91	2	4.32
92	1	3.81
93	2	4.25
94	1	4.49
95	2	4.38
96	2	4.48
97	1	4.19
98	1	4.15
99	2	4.46
100	2	4.29
101	2	4.21
102	2	4.23
103	1	4.11
105	1	4.43
106	1	4.48
107	2	4.54
108	1	4.42
109	1	4.26
110	1	4.27
111	1	4.02
112	2	4.4
113	1	4
114	2	4.06
115	1	4.19
116	1	4.37
117	1	4.27
118	1	4.31
119	2	4.38
120	2	4.45
121	2	4.31
122	2	4.14
123	1	4.07
124	2	4.27
125	2	4.38
126	1	4.2
127	1	4.09
128	2	4.6
129	2	4.28
130	2	4.34
131	2	4.25
132	2	4.67
133	2	4.5
134	2	4.65
135	1	4.67
136	1	4.03
137	2	4.47
139	1	4.45
140	1	4.3
141	1	4.21
142	2	4.44
143	2	3.98
144	1	4.04
145	1	4.51
146	2	4.53
147	1	4.54
148	2	4.85
149	1	4.57
150	2	4.42
151	2	4.14
152	2	4.25
153	1	4.41
154	2	4.37
155	2	4.3
156	1	4.46
157	2	4.37
158	2	3.98
159	2	4.24
160	2	4.58
161	2	4.68
162	2	4.13
163	2	4.43
164	2	4.17
165	2	4.18
166	2	4.59
167	2	4.57
168	1	4.21
169	2	4.65
170	1	4.19
171	1	4.21
172	2	4.46
173	2	4.26
175	1	4.24
176	1	4.77
177	2	4.26
178	1	4.24
179	2	4.12
180	1	4.14
181	2	4.62
182	1	3.56
183	1	3.93
184	1	4.28
185	2	4.31
187	2	5.02
188	1	4.4
190	2	4.58
194	1	4.68
195	2	4.46
197	1	4.86
198	2	4.43
199	2	3.99
200	2	3.81
201	2	4.54
202	2	4.41
203	1	4.16
204	2	4.37
205	2	4.34
206	2	3.87
207	2	4.25
208	1	4.04
209	1	4.1
210	2	4.49
211	2	4.57
212	1	4.31
213	1	4.23
214	2	4.48
215	2	4.39
216	2	4.41
217	1	4.33
218	2	4.34
219	2	4.66
220	2	5.07
221	1	4.37
222	1	3.94
223	2	4.6
224	1	4.06
225	1	3.81

## Sheet: Bill Depth
Bird	Sex	BDepth
1	2	5.4
2	2	5.15
3	2	5.49
4	1	5.49
5	1	5.21
6	2	4.75
7	2	5.1
8	1	5.19
9	1	5.18
10	2	5.69
11	2	5.04
12	1	5.11
13	1	5.12
14	1	5
15	2	5.43
16	1	5.32
17	1	5.13
18	2	5.75
19	2	5.28
20	1	5.32
21	1	5.5
22	1	5.63
23	2	5.44
24	2	5.12
25	1	5.38
26	1	5.38
27	2	5.47
28	2	4.98
29	1	5.14
30	2	5.36
31	2	5.2
32	2	5.48
33	2	5.38
34	1	5.34
35	1	5.56
36	1	4.82
37	1	5.18
38	1	5.16
39	1	5.1
40	2	5.49
42	2	5.07
43	2	5.21
44	1	5.52
45	2	5.53
46	2	5.27
48	2	5.06
49	1	4.96
50	1	5.09
51	2	5.32
52	2	5.32
53	1	5.03
54	1	5.68
55	2	5.4
56	2	5.63
57	1	5.16
58	1	5.28
59	2	5.3
60	2	5.2
61	1	5.1
62	2	5.34
63	2	4.98
64	2	5.24
65	2	5.1
66	2	5.34
67	1	5.21
68	1	5.2
69	2	5.74
70	2	5.56
71	1	5.19
73	2	5.39
74	1	4.88
75	1	5.25
76	1	5.03
77	1	5.08
79	2	5.35
80	2	5.03
81	2	5.72
82	1	5.18
83	2	5.37
84	2	5.13
85	1	5.29
86	1	5.31
87	2	5.57
88	2	5.28
89	2	5.45
90	1	5.2
91	2	5.28
92	1	4.78
93	2	5.21
94	1	5.55
95	2	5.33
96	2	5.69
97	1	5.41
98	1	5.25
99	2	5.5
100	2	5.27
101	2	5.05
102	2	5.37
103	1	5.02
105	1	5.19
106	1	5.28
107	2	5.26
108	1	5.46
109	1	5.32
110	1	5.17
111	1	5.4
112	2	5.17
113	1	4.69
114	2	5.6
115	1	5.11
116	1	5.08
117	1	5.23
118	1	5.45
119	2	5.37
120	2	5.28
121	2	5.34
122	2	5.31
123	1	5.26
124	2	5.45
125	2	5.2
126	1	5.55
127	1	5.34
128	2	5.36
129	2	5.22
130	2	4.8
131	2	5.31
132	2	5.36
133	2	5.39
134	2	5.34
135	1	5.15
136	1	5.21
137	2	4.89
139	1	5.09
140	1	5.33
141	1	5.35
142	2	5.36
143	2	5.16
144	1	4.98
145	1	5.17
146	2	5.43
147	1	5.1
148	2	5.78
149	1	5.39
150	2	5.41
151	2	5.75
152	2	5.5
153	1	5.26
154	2	5.53
155	2	4.99
156	1	5.59
157	2	5.33
158	2	5.53
159	2	5.23
160	2	5.07
161	2	5.6
162	2	5.26
163	2	5.1
164	2	5.07
165	2	5.43
166	2	5.31
167	2	5.27
168	1	5.14
169	2	5.22
170	1	4.99
172	2	5.44
173	2	5.1
175	1	4.92
176	1	5.14
177	2	4.89
178	1	5.11
179	2	5.36
180	1	5.12
181	2	5.46
182	1	5.21
183	1	5.29
184	1	5.23
185	2	4.92
187	2	5.61
188	1	5.2
190	2	5.64
194	1	5.15
195	2	5.33
197	1	5.44
198	2	5.22
199	2	4.91
200	2	5.48
201	2	5.11
202	2	5.12
203	1	4.97
204	2	5.21
205	2	5.15
206	2	5.02
207	2	5.4
208	1	5.28
209	1	4.97
210	2	5.47
211	2	5.69
212	1	4.93
213	1	4.98
214	2	5.62
215	2	5.48
216	2	5.69
217	1	4.75
218	2	5.54
219	2	5.32
220	2	5.43
221	1	5.6
222	1	5.04
223	2	5.67
224	1	4.8
225	1	5.01

## Sheet: Mass
Bird	Sex	Mass
1	2	18.2
2	2	17.1
3	2	19.5
4	1	19.5
5	1	16.8
6	2	17.9
7	2	17.8
8	1	16.2
9	1	18.1
10	2	18.5
11	2	19.7
12	1	17.5
13	1	16
14	1	15.9
15	2	18.3
16	1	16.8
17	1	20.2
18	2	18
20	1	15.6
21	1	18.2
22	1	17.7
23	2	18.7
24	2	19.8
25	1	18.6
26	1	15.5
27	2	21.6
28	2	17
29	1	15.6
30	2	16.5
31	2	19
32	2	19
33	2	18.6
34	1	21.3
35	1	17.3
36	1	17.9
39	1	17.9
40	2	19
41	2	17.8
42	2	18.8
44	1	18.5
46	2	18.3
48	2	18.6
49	1	18.9
50	1	15.4
51	2	18.3
52	2	19
53	1	18.8
54	1	16.3
55	2	16.4
56	2	18.5
57	1	16.4
58	1	18.1
59	2	18.7
60	2	19.5
61	1	17.1
62	2	18.5
63	2	17.8
64	2	18
65	2	17.7
66	2	19.1
67	1	18.9
68	1	17.7
69	2	20.5
70	2	20
71	1	15.7
72	2	18.4
73	2	16.9
74	1	16.6
75	1	18
76	1	15.8
77	1	17.8
78	2	16.3
79	2	18.1
80	2	21.2
81	2	20
82	1	20.8
83	2	20.4
84	2	17.4
85	1	15.7
86	1	15.1
87	2	17.7
88	2	18.4
89	2	18.8
90	1	17.7
91	2	18.7
92	1	17.5
93	2	18.9
94	1	17.6
95	2	18.9
96	2	18.5
97	1	19.3
98	1	18.9
99	2	19.5
100	2	18.1
101	2	17.1
102	2	18
103	1	16.8
104	1	16.3
105	1	15.1
106	1	20.3
107	2	19.2
108	1	17.4
109	1	17.6
110	1	16.5
111	1	17.6
112	2	18.6
113	1	17.5
114	2	20.6
115	1	16.5
116	1	18.6
117	1	19.3
118	1	17.5
119	2	19.2
120	2	18.7
121	2	20.2
122	2	21
123	1	19.9
124	2	18.5
125	2	14.9
126	1	19.6
127	1	17.4
128	2	16.4
129	2	20.5
130	2	19.2
131	2	17.6
132	2	18.8
133	2	19.6
134	2	18.5
135	1	17.8
136	1	18.1
137	2	18.4
139	1	20.2
140	1	16.4
141	1	18.2
142	2	21.2
143	2	18.3
144	1	19.1
145	1	19.6
146	2	20
147	1	17.9
148	2	20.4
149	1	17.8
150	2	19
151	2	19.6
152	2	18.9
153	1	17
154	2	18.3
155	2	17.1
156	1	19.1
157	2	17.6
158	2	19.3
159	2	18.6
160	2	18.5
161	2	17.6
162	2	19.8
163	2	18.7
164	2	16.7
165	2	18.5
166	2	17.8
167	2	18.1
168	1	18.6
169	2	19.5
170	1	17.8
171	1	17.3
172	2	27.7
173	2	18.5
174	1	14.3
175	1	19.1
176	1	18.1
177	2	18.2
178	1	16.2
179	2	17.1
180	1	17.2
181	2	18.1
182	1	19.3
183	1	19
184	1	18
185	2	17.5
186	1	18.3
187	2	19.5
188	1	14.25
189	1	17.8
190	2	18.4
191	1	21.8
192	2	19
193	1	18.7
194	1	20
195	2	19.2
196	1	15.9
197	1	21.1
198	2	17
199	2	16
200	2	19
201	2	17.2
202	2	19.1
203	1	18.1
204	2	18.7
205	2	19
206	2	14.8
207	2	18.6
208	1	17.5
209	1	16.4
210	2	18.4
211	2	20.5
212	1	19.6
213	1	18.8
214	2	19.7
215	2	18
216	2	18.7
217	1	16.6
218	2	17
219	2	19.1
220	2	20.7
221	1	17.7
222	1	19.2
223	2	19.4
224	1	19.5
225	1	18.2
